# Supplementary material for: Use of whole genome sequencing to determine genetic basis of suspected mitochondrial disorders: cohort study
Source: BMJ. 2021 Nov 4;375:e066288. doi: 10.1136/bmj-2021-066288 (PMC8565085; doi:10.1136/bmj-2021-066288)
Supplement: Supplementary file 2 — Web appendix: Supplementary table G [file schk066288.ww2.xlsx]

## Sheet: Variants
Supplementary Table G: Further information about analysis of nuclear SNVs and INDELs in the diagnosed families
Notes: Allele frequency is taken from gnomAD v2.1 for variants in build GRCh37 and from gnomAD v3.1 for variants in build GRCh38.
ClinVar was accessed on 8.9.2021
The list of literature relates to the specific variant and is not intended to be exhaustive. Where there are multiple references available, only 1-2 are shown.
Computational prediction is shown for missense variants and are taken from VarSome, based on BayesDel_addAF, DEOGEN2, EIGEN, FATHMM-MKL, LIST-S2, M-CAP, MVP, MutationAssessor, MutationTaster, PrimateAI, REVEL and SIFT
P=Pathogenic, LP=Likely Pathogenic, VUS= Variant of Uncertain Clinical Significance, LB=Likely Benign. GMC= Genomic Medicine Centre
Family	Gene	Variant	Genome Build	Chromosome	Position	Ref	Alt	Genotype	Inheritance	Tier	Panel / Method of diagnosis	Allele frequency (gnomAD)	Consequence	Computational Predictions	ClinVar	Literature (PMID)	ACMG Classification	Notes
NUCLEAR MITOCHONDRIAL DIAGNOSES - DEFINITE
1	AARS2	NM_020745.4:c.302G>A p.(Arg101His)	GRCh37	6	44279942	C	T	Homozygous	Biallelic	2	Mitochondrial panel	1.41e-05	Missense	Mostly pathogenic	VUS/ LP	32581362	LP
2	AIFM1	NM_004208.4: c.603_605del p.(Arg201del)	GRCh37	X	129281467	CCTT	C	Hemizygous	de novo	untiered	GMC report	Absent	Inframe deletion		P	20362274	P
5	C12orf65	NM_152269.5:c.210del p.(Gly72fs)	GRCh38	12	123253883	CA	C	Heterozygous	Biallelic	1	Mitochondrial panel	0.000158	Frameshift		P/LP	20598281, 24284555, 27858754	P
5	C12orf65	NM_152269.5:c.258_270dupCATCCCCTCAGGC p.(Ile91fs)	GRCh38	12	123253931	A	ACATCCCCTCAGGC	Heterozygous	Biallelic	1	Mitochondrial panel	Absent	Frameshift		Absent		P
6	EARS2	NM_001083614.2:c.184A>T p.(Ile62Phe)	GRCh37	16	23563581	T	A	Homozygous	Biallelic	2	Mitochondrial panel	3.18e-05	Missense	Mostly benign	Absent		LP
7	FBXL4	NM_001278716.2:c.1641_1642delTG p.(Cys547Ter)	GRCh38	6	98875474	TCA	T	Heterozygous	Biallelic	1	Mitochondrial panel	0.000145	Frameshift		P	25868664, 27743463	P
7	FBXL4	NM_001278716.2:c.141delC p.(Asn48fs)	GRCh38	6	98926847	TG	T	Heterozygous	Biallelic	1	Mitochondrial panel	Absent	Frameshift		Absent		P
8	HIBCH	NM_014362.4:c.1126T>G p.(Phe376Val)	GRCh38	2	190205152	A	C	Homozygous	Biallelic	2	Mitochondrial panel	Absent	Missense	Mostly pathogenic	Absent		LP	Enzyme assay confirmed showed 3-hydroxy-isobutyryl-CoA hydrolase activity
9	KARS1	NM_001130089.1:c.683C>T p.(Pro228Leu)	GRCh37	16	75669880	G	A	Heterozygous	Biallelic	2	Mitochondrial panel	0.000141	Missense	Mostly pathogenic	P	25356970, 30252186, 31116475	P
9	KARS1	NM_001130089.1:c.774A>T p.(Arg258Ser)	GRCh37	16	75669683	T	A	Heterozygous	Biallelic	2	Mitochondrial panel	Absent	Missense	Mostly pathogenic	VUS/LP	34172899	LP
10	MRPL44	NM_022915.4:c.467T>G p.(Leu156Arg)	GRCh38	2	223959821	T	G	Homozygous	Biallelic	3	Mitochondrial panel	0.000158	Missense	Mostly benign	P/LP	23315540	P
11	MRPS25	NM_022497.5:c.215C>T p.(Pro72Leu)	GRCh37	3	15100902	G	A	Homozygous	Biallelic	3	Mitochondrial panel	7.97e-06	Missense	Mostly pathogenic	P	31039582	LP	Same patient as PMID 31039582
18	MTO1	NM_012123.4:c.1232C>T p.(Thr411Ile)	GRCh38	6	73480777	C	T	Homozygous	Biallelic	1	Mitochondrial panel	6.58e-06	Missense	Mostly pathogenic	P	23929671	P
19	NDUFAF5	NM_024120.5:c.480-3T>G	GRCh37	20	13779104	T	G	Heterozygous	Biallelic	2	Mitochondrial panel	2.48e-05	Splice region variant		VUS		LP	Pathogenicity supported by mRNA studies and Western blot
19	NDUFAF5	NM_024120.5:c.827G>A p.(Arg276Gln)	GRCh37	20	13797157	G	A	Heterozygous	Biallelic	2	Mitochondrial panel	Absent	Missense	Pathogenic	Absent		LP
20	NDUFAF8	NM_001086521.2:c.45_52dup p.(Phe18fs)	GRCh38	17	81239402	C	CCGCCTCCG	Heterozygous	Biallelic	3	Mitochondrial panel	Absent	frameshift		Pathogenic	31866046	P	Patient is S1 in PMID 31866046
20	NDUFAF8	NM_001086521.2:c.195+271C>T	GRCh38	17	81239949	C	T	Heterozygous	Biallelic	3	Mitochondrial panel	0.000611	Intronic, affects splicing		P/LP	31866046	LP	cDNA studies confirm the intronic variant affects splicing
21	OPA1	NM_015560.2:c.2708_2711delTTAG	GRCh37	3	193384956	CAGTT	C	Heterozygous	Biallelic	1	Mitochondrial panel	3.54e-05	Splice acceptor		P/LP	23916084	P
21	OPA1	NM_015560.2:c.1146A>G p.(Ile382Met)	GRCh37	3	193361167	A	G	Heterozygous	Biallelic	2	Mitochondrial panel	0.000588	Missense	Mostly pathogenic	conflicting interpretations	21636302	P	Previously reported as modifier when in trans with pathogenic variant
22	PDHA1	NM_000284.4:c.434G>A p.(Cys145Tyr)	GRCh38	X	19353097	G	A	Heterozygous	XLD, de novo	2	Mitochondrial panel	8.93e-06	Missense	Mostly pathogenic	VUS		LP
23	PDP1	NM_018444.4:c.571C>T p.(Gln191Ter)	GRCh37	8	94934858	C	T	Homozygous	Biallelic	1	Mitochondrial panel	Absent	Nonsense		Absent		LP	In last exon of gene, but one downstream pathogenic LOF variant reported in ClinVar
24	POLG	NM_002693.3:c.1399G>A p.(Ala467Thr)	GRCh38	15	89327201	C	T	Homozygous	Biallelic	2	Mitochondrial panel	0.000657	Missense	Mostly pathogenic	P	30423451	P
25	RRM2B	NM_001172477.1:c.242G>A p.(Asp142Asn)	GRCh38	8	102226031	C	T	Heterozygous	AD	2	Mitochondrial panel	Absent	Missense	Pathogenic	P		LP
26	SCO2	NM_001169109.1:c.418G>A p.(Glu140Lys)	GRCh38	22	50523994	C	T	Heterozygous	Biallelic	2	Mitochondrial panel	0.000105	Missense	Pathogenic	P	11673586	P
26	SCO2	NM_001169109.1:c.625_627delTAC p.(Tyr209del)	GRCh38	22	50523784	TGTA	T	Heterozygous	Biallelic	2	Mitochondrial panel	Absent	Inframe deletion		Absent		LP
27	SCO2	NM_001169109.1:c.323A>G p.(Asp108Gly)	GRCh37	22	50962518	T	C	Heterozygous	Biallelic	2	Mitochondrial panel	7.99e-06	Missense	Mostly pathogenic	Absent		LP
27	SCO2	NM_001169109.1:c.281T>C p.(Leu94Pro)	GRCh37	22	50962560	A	G	Heterozygous	Biallelic	2	Mitochondrial panel	3.93e-05	Missense	Mostly pathogenic	Absent		LP
28	SLC25A4	NM_002252.4:c.311A>G p.(Asp104Gly)	GRCh38	4	185144963	A	G	Heterozygous	Monoallelic, unknown	2	Mitochondrial panel	Absent	Missense	Mostly pathogenic	P	12112115, 27693233	LP
29	TTC19	NM_017775.4:c.184+1G>A	GRCh38	17	16000033	G	A	Heterozygous	Biallelic	1	Mitochondrial panel	1.32e-05	Splice donor		Absent		P
29	TTC19	NM_017775.4:c.275_278delCCGA p.(Ala92fs)	GRCh38	17	16000207	GCCGA	G	Heterozygous	Biallelic	1	Mitochondrial panel	Absent	Frameshift		Absent		P
30	TWNK	NM_021830.5:c.1374G>T p.(Gln458His)	GRCh38	10	100989774	G	T	Heterozygous	Monoallelic, unknown	2	Mitochondrial panel	Absent	Missense	Pathogenic	P	20479361	P
NUCLEAR MITOCHONDRIAL DIAGNOSES - PROBABLE
31	DNM1L	NM_012062.5:c.239_241delGAG p.(Gly80del)	GRCh38	12	32701548	CAGG	C	Heterozygous	Monoallelic, unknown	2	Mitochondrial panel	Absent	Inframe deletion		Absent		LP
32	ELAC2	NM_018127.7:c.2009delG p.(Cys670fs)	GRCh37	17	12898100	GC	G	Heterozygous	Biallelic	1	Mitochondrial panel	3.59e-05	Frameshift	Pathogenic	P		P
32	ELAC2	NM_018127.7:c.2245C>T p.(His749Tyr)	GRCh37	17	12897012	G	A	Heterozygous	Biallelic	2	Mitochondrial panel	1.41e-05	Missense	Pathogenic	VUS		VUS
33	GFER	NM_005262.3:c.199delC p.(Arg67fs)	GRCh38	16	1984414	TC	T	Heterozygous	Biallelic	1	Mitochondrial panel	5.26e-05	Frameshift		P		P
33	GFER	NM_005262.3:c.259-28C>G	GRCh38	16	1984719	C	G	Heterozygous	Biallelic	2	Mitochondrial panel	2.63e-05	Missense	Mostly benign	Absent		VUS
34	MTFMT	NM_139242.4:c721+5G>A	GRCh37	15	65312530	C	T	Heterozygous	Biallelic	2	Mitochondrial panel	Absent	Splice region		Absent		VUS
34	MTFMT	NM_139242.4:c.626C>T p.(Ser209Leu)	GRCh37	15	65313871	G	A	Heterozygous	Biallelic	2	Mitochondrial panel	0.000363	Missense	Pathogenic	P	21907147	P
35	RRM2B	NM_001172477.1:c.578G>A p.(Arg193His)	GRCh38	8	102224978	C	T	Heterozygous	Biallelic	2	Mitochondrial panel	1.31e-05	MIssense	Pathogenic	P		LP
35	RRM2B	NM_001172477.1:c1253C>A p.(Thr418Asn)	GRCh38	8	102208152	G	A	Heterozygous	Biallelic	2	Mitochondrial panel	Absent	Missense	Pathogenic	Absent		VUS
36	SDHA	NM_004168.4:c.290G>C p.(Arg97Thr)	GRCh38	5	224499	G	C	Heterozygous	Biallelic	2	Mitochondrial panel	6.57e-05	Missense	Pathogenic	VUS		VUS
36	SDHA	NM_004168.4:c.424A>G p.(Met142Val)	GRCh38	5	225530	A	G	Heterozygous	Biallelic	2	Mitochondrial panel	2.63e-05	Missense	Pathogenic	VUS		VUS
NUCLEAR MITOCHONDRIAL DIAGNOSES - POSSIBLE
37	LONP1	NM_004793.4: c.1694A>G p.(Tyr565Cys)	GRCh37	19	5696760	T	C	Heterozygous	de novo	3	Exomiser	Absent	Missense	Pathogenic	VUS		VUS	Same variant seen de novo in patient in Clinvar. Different de novo LONP1 missense variant reported in PMID 31923470.
38	PDHA1	NM_000284.4: c.759+5G>T	GRCh38	X	19355509	G	T	Hemizygous	XL (unaffected mother is carrier)	2	Mitochondrial panel	Absent	Splice region		Absent		VUS
39	TOP3A	NM_004618.5:c.284C>T p.(Ala95Val)	GRCh38	17	18308381	G	A	Heterozygous	Phase not known	3	GMC report	Absent	Missense	Mostly benign	Absent		VUS
39	TOP3A	NM_004618.5:c.109C>G p.(Leu37Val)	GRCh38	17	18314670	G	C	Heterozygous	Phase not known	3	GMC report	Absent	Missense	Mostly pathogenic	Absent		VUS
NON-MITOCHONDRIAL DIAGNOSES - DEFINITE
40	ACTA2	NM_001614.4:c.536G>A p.(Arg179His)	GRCh38	10	88941309	C	T	Heterozygous	de novo	1	Congenital heart disease panel	Absent	Missense	Pathogenic	P	23613326, 29300374, many others	P
41	AMACR	NM_014324.6:c.857delT p.(Ile286fs)	GRCh38	5	33989384	GA	G	Heterozygous	Biallelic	1	Metabolic panel	3.29e-05	Frameshift		VUS		P	Biochemistry supports diagnosis of alpha-methylacyl-coA racemase deficiency
41	AMACR	NM_014324.6:c.437C>T p.(Pro146Leu)	GRCh38	5	34004689	G	A	Heterozygous	Biallelic	2	Metabolic panel	1.31e-05	Missense	Pathogenic	Absent		LP	Biochemistry supports diagnosis of alpha-methylacyl-coA racemase deficiency
42,43	AMACR	NM_014324.6:c.154T>C p.(Ser52Pro)	GRCh38	5	34007866	A	G	Homozygous	Biallelic	2	Metabolic panel	0.00044	Missense	Pathogenic	P		P
44	AMPD2	NM_001368809.2: c.2228T>C p.(Leu743Pro)	GRCh38	1	109630753	T	C	Homozygous	Biallelic	2	Intellectual disability panel	Absent	Missense	Pathogenic	VUS		LP
45	APP	NM_000484.4:c.2075C>G p.(Ala692Gly)	GRCh38	21	25891858	G	C	Heterozygous	Dominant	3	Comparison to ClinVar	Absent	Missense	Mostly pathogenic	P	1303239, 9754958	LP
46	ASL	NM_000048.4:c.1153C>T p.(Arg385Cys)	GRCh37	7	65557553	C	T	Homozygous	Biallelic	2	Metabolic panel	8.24e-05	Missense	Pathogenic	P	12408190, 21667091	P
47	ASXL3	NM_030632.3:c.3464c>A p.(Ser1155Ter)	GRCh38	18	33743312	C	A	Heterozygous	de novo	1	Intellectual disability panel	Absent	Nonsense		P	32581362	P
48	ATP1A3	NM_152296.5:c.2452G>A p.(Glu818Lys)	GRCh38	19	41970275	C	T	Heterozygous	de novo	1	Hearing loss panel	Absent	Missense	Pathogenic	P	24468074, 25056583, 29305691,	P	Highly constrained for missense variants Z=6.33
49	ATP1A3	NM_152296.5:c.2452G>A p.(Glu818Lys)	GRCh38	19	41970275	C	T	Heterozygous	Monoallelic, unknown	2	Hereditary ataxia panel	Absent	Missense	Pathogenic	P	24468074, 25056583, 29305691,	P
50	ATP6V1A	NM_001690.4:c.845A>T p.(Asn282Ile)	GRCh38	3	113788841	A	T	Heterozygous	de novo	1	Intellectual disability panel	Absent	Missense	Pathogenic	Absent		LP	Highly constrained for missense variants Z=3.37
52	BBS1	NM_024649.5:c.1169T>G p.(Met390Arg)	GRCh38	11	66526181	T	G	Homozygous	Biallelic	2	Intellectual disability panel	0.00205	Missense	Pathogenic	P		P
53	BCAP31	NM_001256447.2:c.565C>T p.(Gly189Ter)	GRCh38	X	153702971	G	A	Hemizygous	de novo, XLR	1	Intellectual disability panel	Absent	Nonsense		Absent		P
54	C19orf12	NM_001256047.1:c.245dupC p.(Ala83fs)	GRCh38	19	29702892	A	AG	Heterozygous	Monoallelic, unknown	1	Early onset dystonia panel	Absent	Frameshift		Absent		LP
55	CACNA1A	NM_001127221.1:c.4177G>A p.(Val1393Met)	GRCh38	19	13261526	C	T	Heterozygous	de novo	1	Epilepsy panel	Absent	Missense	Pathogenic	P/LP	28007337	P	Highly constrained for missense variants Z=5.78
56	CACNA1E	NM_001205293.3:c.683T>C p.(Leu228Pro)	GRCh38	1	181579138	T	C	Heterozygous	de novo	1	Intellectual disability panel	Absent	Missense	Pathogenic	LP	30343943	LP	Highly constrained for missense variants Z=5.81
57	CTBP1	NM_001328.3:c.1024C>T p.(Arg342Trp)	GRCh38	4	1213028	G	A	Heterozygous	de novo	1	Intellectual disability panel	Absent	Missense	Pathogenic	P	28955726, 27094857	P
58	DOCK6	NM_020812.4:c.4106+5G>T	GRCh37	19	11326058	C	A	Heterozygous	Biallelic	2	Intellectual disability panel	Absent	Splice region		Absent	25824905	LP	Splicing predictions suggest likely to affect splicing. IVS32 in Sukalo 2015 Hum Mut, in HGMD
58	DOCK6	NM_020812.4:c.1902_1905delGTTC p.(Phe635fs)	GRCh37	19	11348382	TGAAC	T	Heterozygous	Biallelic	1	Intellectual disability panel	Absent	Frameshift		Absent	25824905	P
59	DSP	NM_004415.4:c.1799T>C p.(Phe600Ser)	GRCh37	6	7571713	T	C	Heterozygous	de novo	1	Dilated cardiomyopathy panel	Absent	Missense	Pathogenic	Absent		LP
60	EXOSC3	NM_016042.4:c.395A>C p.(Asp132Ala)	GRCh38	9	37783993	T	G	Homozygous	Biallelic	2	Cerebellar hypoplasia panel	0.00048	Missense	Pathogenic	P		P
61	EYA4	NM_004100.5:c.1741A>T p.(Lys581Ter)	GRCh38	6	133525156	A	T	Heterozygous	Monoallelic, unknown	1	Hearing loss panel	Absent	Nonsense		Absent		LP
62	FIG4	NM_014845.6:c.447-2A>G	GRCh37	6	110053838	A	G	Heterozygous	Biallelic	1	Intellectual disability panel	Absent	Splice acceptor		LP		P
62	FIG4	NM_014845.6:c.827C>T p.(Ser276Phe)	GRCh37	6	110062698	C	T	Heterozygous	Biallelic	2	Intellectual disability panel	3.19e-05	Missense	Pathogenic	VUS		LP
63	GCDH	NM_000159.4:c.1204C>T p.(Arg402Trp)	GRCh38	19	12897824	C	T	Heterozygous	Biallelic	2	Metabolic panel	0.000178	Missense	Pathogenic	P	8900227, 9600243	P	Reduced glutaryl-CoA dehydrogenase activity in fibroblasts
63	GCDH	NM_000159.4:c.1304C>T p.(Thr435Met)	GRCh38	19	12899528	C	T	Heterozygous	Biallelic	2	Metabolic panel	2.63e-05	Missense	Mostly pathogenic	Absent		LP	Reduced glutaryl-CoA dehydrogenase activity in fibroblasts
64	HADHA	NM_000182.5:c.1528G>C p.(Glu510Gln)	GRCh38	2	26195184	C	G	Heterozygous	Biallelic	2	Metabolic panel	0.00101	Missense	Pathogenic	P	7811722 + many	P	Biochemical evidence of LCHAD deficiency. No homozygotes in gnomAD
64	HADHA	NM_000182.5:c.1664T>G p.(Met555Arg)	GRCh38	2	26194595	A	C	Heterozygous	Biallelic	2	Metabolic panel	Absent	Missense	Pathogenic	Absent		LP	Biochemical evidence of LCHAD deficiency
65	HK1	NM_000188.3:c.1334C>T p.(Ser445Leu)	GRCh38	10	69382555	C	T	Heterozygous	de novo	untiered	Exomiser	Absent	Missense	Pathogenic	P	30778173	P	Highly constrained for missense variants Z=3.23
66	HSD17B4	NM_000414.4:c.590_597dupGATCACGG p.(Met200fs)	GRCh38	5	119478985	G	GCGGGATCA	Heterozygous	Biallelic	1	Metabolic panel	Absent	Frameshift		Absent		P
66	HSD17B4	NM_000414.4:c.743G>A p.(Arg248His)	GRCh38	5	119493821	G	A	Heterozygous	Biallelic	2	Metabolic panel	2.63e-05	Missense	Mostly pathogenic	LP/VUS		LP
69	KCNQ4	NM_004700.4:c.961G>A p.(Gly321Ser)	GRCh38	1	40820180	G	A	Heterozygous	Monoallelic, unknown	2	Hearing loss panel	6.57e-06	Missense	Pathogenic	LP	10369879, 23750663	LP
70	KCNT1	NM_020822.3:c.1885A>c p.(Lys629Gln)	GRCh37	9	138662818	A	G	Heterozygous	de novo	1	Intellectual disability panel	Absent	Missense	Pathogenic	P		P	Highly constrained for missense variants Z=2.86
71	KIF11	NM_004523.4:c.78-2A>G	GRCh38	10	92606263	A	G	Heterozygous	AD	1	Inherited optic neuropathy panel	Absent	Splice acceptor		Absent		LP
72	KMT2C	NM_170606.3:c.11669delA p.(Gln3890fs)	GRCh38	7	152158863	CT	C	Heterozygous	de novo	1	Intellectual disability panel	Absent	Frameshift		Absent		P
74	MYH2	NM_017534.6:c.2116G>A p.(Glu706Lys)	GRCh38	17	10535137	C	T	Heterozygous	Monoallelic, unknown	3	Comparison to ClinVar	Absent	Missense	Pathogenic	P	11114175	P
75	MYH7	NM_000257.4:c.1357C>T p.(Arg453Cys)	GRCh38	14	23429005	G	A	Heterozygous	Monoallelic, unknown	2	Cardiomyopathy panel	6.57e-06	Missense	Pathogenic	P	1552912, 29300372	P
76	NARS1	NM_004539.4:c.1600C>T p.(Arg534Ter)	GRCh38	18	57601699	G	A	Heterozygous	de novo	3	Exomiser	Absent	Nonsense		P	32738225	P
80	P4HTM	NM_177939.3:c.659G>A p.(Trp220Ter)	GRCh38	3	49002531	G	A	Heterozygous	Biallelic	3	Exomiser	1.31e-05	Nonsense		Absent		P	Patient described in PMID 34285383
80	P4HTM	NM_177939.3:c.569_579del p.(Gln190fs)	GRCh38	3	49001568	CCAGCTGGACCT	C	Heterozygous	Biallelic	3	Exomiser	Absent	Frameshift		Absent		P	Patient described in PMID 34285383
82	PHKB	NM_000293.3:c.2109delT p.(Ser704fs)	GRCh38	16	47660731	CT	C	Heterozygous	Biallelic	1	Metabolic panel	Absent	Frameshift		Absent		P	Decreased phosphorylase kinase activity
82	PHKB	NM_000293.3:c.2427+977C>T	GRCh38	16	47665952	C	T	Heterozygous	Biallelic	2	Metabolic panel	1.31e-05	Missense	Pathogenic	Absent		LP	Decreased phosphorylase kinase activity. Missense variant in other transcripts
83	PKD2	NM_000297.4:c.1390C>T p.(Arg464Ter)	GRCh38	4	88046712	C	T	Heterozygous	AD	1	Cystic kidney disease panel	Absent	Nonsense		P	9402976	P
84	PMM2	NM_000303.3:c.442G>A p.(Asp148Asn)	GRCh38	16	8811173	G	A	Heterozygous	Biallelic	2	Metabolic panel	0.000131	MIssense	Pathogenic	P	10801058	P	Transferrin isoforms - type 1 pattern
84	PMM2	NM_000303.3:c.305A>G p.(Tyr102Cys)	GRCh38	16	8806365	A	G	Heterozygous	Biallelic	2	Metabolic panel	6.57e-06	Missense	Pathogenic	VUS		LP	Transferrin isoforms - type 1 pattern
84	AQP2	NM_000486.6:c.707_720dupTGCTGAAGGGCCTG p.(Glu241fs)	GRCh38	12	49955497	A	AGTGCTGAAGGGCCT	Heterozygous	Biallelic	1	Monogenic nephrogenic diabetes insipidus panel	1.97e-05	Frameshift		Absent		P
84	AQP2	NM_000486.6:c.34G>A p.(Ala12Thr)	GRCh38	12	49950864	G	A	Heterozygous	Biallelic	2	Monogenic nephrogenic diabetes insipidus panel	Absent	Missense	Pathogenic	Absent		LP
85	POGZ	NM_05100.4:c.2571-2delA	GRCh38	1	151406465	CT	C	Heterozygous	de novo	1	Intellectual disability panel	Absent	Splice acceptor		Absent		P
86	POLR3A	NM_007055.4:c.2119C>T p.(Gln707Ter)	GRCh37	10	79764602	G	A	Heterozygous	Biallelic	3	GMC report	Absent	Nonsense		P/LP		P
86	POLR3A	NM_007055.4:c.1909+22G>A	GRCh37	10	79769273	C	T	Heterozygous	Biallelic	untiered	GMC report	0.00136	Non-coding		P (6 entries), LP (1), VUS(1)	28459997, 30323018, 31637490, 30847471	P
87	PPP2R5D	NM_006245.4:c.592G>A p.(Glu198Lys)	GRCh38	6	43007265	G	A	Heterozygous	de novo	1	Intellectual disability panel	Absent	Missense	Pathogenic	P	25533962	P	Highly constrained for missense variants Z=3.65
88	SAMD9	NM_001193307.1: c.2053C>T p.(Arg685Ter)	GRCh37	7	92733358	G	A	Heterozygous	de novo	1	Intellectual disability panel	5.574e-05	Nonsense		VUS		LP	Phenotype similar to patient in PMID 31620126
89	SCN2A	NM_021007.3:c.4480C>A p.(Gln1494Lys)	GRCh38	2	165381126	C	A	Heterozygous	de novo	1	Intellectual disability panel	Absent	Missense	Pathogenic	Absent		LP	Highly constrained for missense variants Z=6.46
90	SHOC2	NM_007373.4:c.519G>A p.(Met173Ile)	GRCh38	10	110964877	G	A	Heterozygous	Monoallelic, unknown	2	Intellectual disability panel	Absent	Missense	Mixed	VUS	25137548	LP	De novo variant c.517A1G, p.Met173Val at same amino acid has been described PMID 22670144
91	SLC20A2	NM_001257180.2:c.852delC p.(Ile1285fs)	GRCh38	8	42439531	TG	T	Heterozygous	Monoallelic, unknown	1	Intracerebral calcification disorder panel	Absent	Frameshift		Absent		LP
92	SLC52A2	NM_001363118.2:c.368T>C p.(Leu123Pro)	GRCh38	8	144359860	T	C	Heterozygous	Biallelic	2	Hereditary ataxia panel	1.31e-05	Missense	Mostly pathogenic	P	22864630	P	Functional assay described in 2286430
92	SLC52A2	NM_001363118.2:c.916G>A p.(Gly306Arg)	GRCh38	8	144360408	G	A	Heterozygous	Biallelic	2	Hereditary ataxia panel	6.57e-05	Missense	Pathogenic	P	24253200, 30377535	P
93	SOS1	NM_005633.3.3:c.1294T>C p.(Trp432Arg)	GRCh38	2	39023134	A	G	Heterozygous	de novo	1	Intellectual disability panel	Absent	Missense	Pathogenic	P	17143282, 17586837	P
94	TAB2	NM_001292034.3: c.-90+1G>C	GRCh38	6	149318016	G	C	Heterozygous	de novo	3	Exomiser	Absent	Splice donor		Absent
96	TTN	NM_001267550.2:c.59926+1G>A	GRCh38	2	178591977	C	T	Heterozygous	Monoallelic, unknown	3	Comparison to ClinVar	Absent	Splice donor		P	29057560	P
97	TTR	NM_000371.3:c.407A>C p.(Tyr136Ser)	GRCh38	18	31598638	A	C	Heterozygous	Monoallelic, unknown	3	Comparison to ClinVar	Absent	Missense	Pathogenic	P		P
98	ZBTB20	NM_001164342.2: c.1916G>A p.(Cys639Tyr)	GRCh37	3	114058162	C	T	Heterozygous	Monoallelic, unknown	2	Intellectual disability panel	Absent	Missense	Pathogenic	Absent		LP	Highly constrained for missense variants Z=4.27
PROBABLE NON-MITOCHONDRIAL DIAGNOSES
99	CTNNB1	NM_001904.4:c.2315delA p.(Asn772fs)	GRCh38	3	41239309	CA	C	Heterozygous	Monoallelic, unknown	3	Exomiser	Absent	Frameshift		Absent		LP
100	MYBPC3	NM_000256.3:c.1357_1358delCC p.(Pro453fs)	GRCh37	11	47364479	AGG	A	Heterozygous	Biallelic	3	Exomiser	8.2e-06	Frameshift		P	12788380, 27532257	P
100	MYBPC3	NM_000256.3:c.1576G>C p.(Ala526Pro)	GRCh37	11	47364177	C	G	Heterozygous	Biallelic	3	Exomiser	Absent	Missense	Benign	VUS		LP
101	PEX16	NM_057174.2:c.851A>C p.(Tyr284Ser)	GRCh37	11	45935406	T	G	Homozygous	Biallelic	2	Metabolic panel	Absent	Missense	Pathogenic	Absent		VUS
POSSIBLE NON-MITOCHONDRIAL DIAGNOSIS
102	MARS1	NM_004990.4:c.493_495delGAG p.(Glu165del)	GRCh38	12	57490205	AGAG	A	Heterozygous	Monoallelic, unknown	3	Exomiser	Absent	Splice acceptor/ inframe deletion		Absent		LP
103	MYH2	NM_017534.6:c.2387C>A p.(Ala796Asp)	GRCh38	17	10533339	G	T	Heterozygous	Monoallelic, unknown	2	Congenital myopathy panel	Absent	Missense	Pathogenic	Absent		VUS
104	MYO9A	NM_006901.4:c.6796A>T p.(Asn2266Tyr)	GRCh38	15	71848886	T	A	Heterozygous	Biallelic	3	Exomiser	Absent	Missense	Pathogenic	Absent		VUS	HPOs highly consistent with a congenital myasthenic syndrome
104	MYO9A	NM_006901.4:c.1574A>T p.(Glu525Val)	GRCh38	15	71994482	T	A	Heterozygous	Biallelic	3	Exomiser	0.0004072	Missense	Mixed	Likely benign		VUS
MT-ATP6	m.8969G>A		MT	8969	G	A	84% Heteroplasmy	De novo
MT-ND3	m.10158T>C		MT	10158	T	C	23% Heteroplasmy	De novo				? Deal with mito variants separately or just say nuclear variants only
MT-ND6	m. 14484T>C		MT	14484	T	C	Homoplasmic	Maternal
MT-TE	m.14674T>C		MT	14674	T	C	Homoplasmic	Maternal
MT-RNR1	m.1555A>G		MT	1555	A	G	Homoplasmic	Maternal
